# Supplementary material for: Assessment of Vascularity in Hepatic Alveolar Echinococcosis: Comparison of Quantified Dual-Energy CT with Histopathologic Parameters
Source: PLoS One. 2016 Feb 22;11(2):e0149440. doi: 10.1371/journal.pone.0149440 (PMC4762698; doi:10.1371/journal.pone.0149440)
Supplement: S1 Table — (XLSX) [file pone.0149440.s001.xlsx]

## Sheet: READER 1
Group	Number	Sex	Age(year)	Height(cm)	Weght(kg)	BMI	TYPE	Location	SIZE	ENHANCEMENT	VASCULAR INVASION	BILEDUCT DIATION	NECOROSIS	IC_AP_marginzone	IC_PVP_marginzone	IC_VP_marginzone	IC_AP_solid	IC_PVP_solid	IC_VP_solid	IC_AP_cyst	IC_PVP_cyst	IC_VP_cyst	IC_AP_LIVER	IC_PVP_LIVER	IC_VP_LIVER	MVD_marginzone	MVD_soid	MVD_liver
1	1	1	35	178	76	23.9	1	5	14.5	0	0	0	0	1.6	2.6	2.5	0	0.1	0	0	0	0	1.6	2.1	1.9	28	1	6
1	1	1	35	178	76	23.9	1	6	12.3	0	0	0	0	1.3	1.7	1.8	0.1	0	0	0	0	0	1.5	2.1	1.9	24	1	6
1	1	1	35	178	76	23.9	3	5678	170	1	1	0	1	3.1	4	3.8	0.2	0.1	0.2	0	0	0.1	1.3	2	1.6	38	0	6
1	2	2	24	164	52	19.3	2	678	89	1	1	1	1	2.8	3.4	3.2	0.1	0.2	0.1	0	0	0	1.8	3	2.7	24	1	5
1	3	1	30	178	70	22.1	1	67	43	0	1	0	0	1.5	2.3	2.2	0	0	0	0	0	0	0.7	1.5	1.6	23	2	4
1	4	1	63	171	60	20.5	3	567	83	1	1	1	1	2.8	3.7	3.5	0.2	0.1	0.2	0	0	0	1.6	1.9	1.7	28	3	3
1	5	1	29	169	67	23.5	1	4	56	0	0	1	0	2.8	2.9	3	0	0	0	0	0	0	1.5	2.1	1.8	28	0	6
1	6	2	39	168	62	21.9	1	567	61	0	1	0	0	1.8	3.2	2.9	0.1	0	0	0	0	0	1.2	1.8	1.6	35	0	4
1	7	2	27	157	44	18.1	1	4567	86	1	1	1	1	1.7	2.3	2.2	0.1	0.1	0.1	0	0	0	1.6	2.1	2	22	0	7
1	8	1	31	167	52	18.6	3	5678	119	1	1	1	0	1.8	3.1	3.1	0	0.1	0	0	0	0	1.6	2.1	1.9	22	1	7
1	9	2	57	153	55	17.9	2	4	93	1	1	1	1	2.2	3.1	3.2	0.2	0.1	0	0	0.1	0	1.6	2.3	2.2	22	2	7
1	10	1	22	173	65	20.4	3	5678	138	1	1	0	1	3.1	3.5	3.4	0.1	0.2	0.1	0	0.2	0	1.4	2.2	2.1	24	0	6
1	11	1	24	170	55	20.4	3	567	107	1	1	1	1	2.4	3.5	3.4	0.3	0.2	0.1	0.1	0.1	0	1.6	2.3	2.2	22	0	7
1	12	2	39	163	60	22.5	3	5678	147	1	1	1	1	3.1	3.5	3	0.3	0.2	0.1	0	0.2	0	1.4	2.2	2.1	22	0	5
1	13	2	32	167	60	23.1	3	5678	168	1	1	1	1	2.2	3.3	3	0.2	0.3	0.1	0.1	0.1	0	0.7	1.3	1.2	28	1	4
1	14	1	51	169	70	22.7	2	234	73	1	1	1	1	2.2	3.1	3.2	0.2	0.1	0	0	0.1	0	1.5	2.3	2.2	22	0	7
1	15	1	23	175	53	22.8	3	67	102	1	1	0	0	3.3	5.5	5.2	0	0	0.1	0	0	0	1.3	2.3	2	42	0	5
1	16	2	62	159	84	23.8	3	4567	154	1	1	1	1	1	1.5	1.4	0.1	0.2	0	0	0	0	1.3	1.7	1.8	13	3	5
1	17	1	47	176	45	22.2	1	4	69	0	1	1	0	1.2	1.7	1.6	0	0.2	0.2	0	0	0	0.7	1.3	1.2	20	0	3
1	18	2	35	167	69	18.7	3	678	115	1	1	1	0	2.9	3.6	3.2	0	0	0	0	0	0	1.3	2	1.4	24	0	6
1	19	1	58	171	57	23.9	1	456	130	1	1	1	1	2.6	3.5	3.2	0.1	0.1	0.1	0	0	0	1.2	2	1.8	24	0	7
1	20	1	41	176	80	23.9	3	567	141	1	1	1	1	2.6	3.7	3.2	0.1	0.1	0.1	0	0	0	1.2	2	1.8	32	1	7
1	21	2	68	156	78	22.6	3	456	183	1	1	1	1	2.6	3.7	3.5	0.1	0.1	0.1	0	0	0	1.2	2	1.8	26	0	7
1	22	1	43	172	84	23.6	3	16	95	1	0	1	1	1.7	2.3	2.2	0	0.1	0.1	0.2	0	0	1.4	1.9	1.7	22	1	5
1	23	1	41	175	50	21.2	1	5	28	0	0	0	0	1.6	2.2	2.2	0	0	0.2	0	0	0	1.4	2.1	1.5	22	0	6
1	24	1	45	167	74	17.9	1	23478	92	0	1	0	0	1.1	3.8	3.4	0.1	0	0	0	0	0	1.8	3.2	3	32	1	7
1	25	2	58	160	80	22.4	3	4567	152	1	1	1	1	1.08	2.66	2.62	0.1	0.1	0.1	0.1	0	0	1.22	1.54	1.58	24	0	4
Remark Sex:1 = Male; 2 = Fmale
ENHACEMENT, VASCULAR INVASION, BILEDUCT DIALATION,NECOROSIS:0 = NO; 1= YES
IC = iodine concentration, AP = arterial phase, PVP = portal venous phase, DP = delayed phase
TYPE: 1 = Solid type; 2 = Pseudocystic type; 3 = Mixed type.

## Sheet: READER 2
Number	Sex	Age(year)	Height(cm)	Weght(kg)	BMI	TYPE	LIVER SEGMENT	SIZE	ENHANCEMENT	VASCULARINVASION	BILEDUCT	NECOROSIS	IC_AP_marginzone_B	IC_PVP_marginzone_B	IC_VP_marginzone_B	IC_AP_solid_B	IC_PVP_solid_B	IC_VP_solid_B	IC_AP_cyst_B	IC_PVP_cyst_B	IC_VP_cyst_B	IC_AP_LIVER_B	IC_PVP_LIVERB_B	IC_VP_LIVER_B	MVD_marginzone	MVD_soid	MVD_liver
1	1	35	178	76	23.9	1	5	14.5	0	0	0	0	1.4	2.7	2.1	0	0	0	0	0	0	1.4	2.2	2	28	1	6
1	1	35	178	76	23.9	1	6	12.3	0	0	0	0	1.5	2.3	1.8	0	0	0	0	0	0	1.4	2	1.8	24	1	6
1	1	35	178	76	23.9	3	5678	170	1	1	0	1	2.8	2.9	2.4	0.2	0	0.2	0	0	0.1	1.4	2.1	1.8	38	0	6
2	2	24	164	52	19.3	2	678	89	1	1	1	1	2.6	3.2	2.9	0	0.1	0.1	0	0	0	1.6	3.3	2.9	24	1	5
3	1	30	178	70	22.1	1	67	43	0	1	0	0	1.4	3	3.2	0	0	0	0	0	0	1	2	2	23	2	4
4	1	63	171	60	20.5	3	567	83	1	1	1	1	2.2	3.2	3.1	0.1	0.1	0.2	0	0	0	1.5	2	2	28	3	3
5	1	29	169	67	23.5	1	4	56	0	0	1	0	2.6	3.6	2.9	0	0	0	0	0	0	1.5	2	1.4	28	0	6
6	2	39	168	62	21.9	1	567	61	0	1	0	0	1.6	3.6	3	0	0	0	0	0	0	1.2	2.1	1.5	35	0	4
7	2	27	157	44	18.1	1	4567	86	1	1	1	1	1.6	2.4	2	0	0.1	0.1	0	0	0	1.4	2.7	2.4	22	0	7
8	1	31	167	52	18.6	3	5678	119	1	1	1	0	2	3.5	2.8	0.1	0.2	0	0	0	0	1.8	2.8	2.7	22	1	7
9	2	57	153	55	17.9	2	4	93	1	1	1	1	2.4	3.6	3.1	0	0.1	0	0	0.1	0	1.6	2.3	2	22	2	7
10	1	22	173	65	20.4	3	5678	138	1	1	0	1	2.8	3.8	3.6	0.1	0.2	0	0.1	0.1	0	1.5	2.2	2.2	24	0	6
11	1	24	170	55	20.4	3	567	107	1	1	1	1	2	3.4	3.4	0.2	0.3	0.1	0.1	0	0	1.5	2.2	2.1	22	0	7
12	2	39	163	60	22.5	3	5678	147	1	1	1	1	2.7	3.7	3.5	0.2	0.2	0.1	0.1	0.1	0.1	1.6	2	1.6	22	0	5
13	2	32	167	60	23.1	3	5678	168	1	1	1	1	2.4	4.2	3.6	0.2	0.2	0.1	0.1	0.1	0	1	1.9	1.7	28	1	4
14	1	51	169	70	22.7	2	234	73	1	1	1	1	2	3.6	3.3	0.2	0.1	0	0	0.1	0	1.4	2.4	1.8	22	0	7
15	1	23	175	53	22.8	3	67	102	1	1	0	0	3.4	6	5.8	0	0.1	0	0	0	0	1	2.1	1.9	42	0	5
16	2	62	159	84	23.8	3	4567	154	1	1	1	1	1.2	2	1.3	0.2	0.2	0	0	0	0	1.5	2.2	2.1	13	3	5
17	1	47	176	45	22.2	1	4	69	0	1	1	0	1.1	2.2	2.4	0	0.2	0.2	0	0	0	1.2	1.8	1.4	20	0	3
18	2	35	167	69	18.7	3	678	115	1	1	1	0	3	4	3.7	0.1	0	0	0	0	0	1	2.2	1.8	24	0	6
19	1	58	171	57	23.9	1	456	130	1	1	1	1	2.6	3.8	3.8	0.2	0.1	0.1	0	0	0	1	2.2	1.2	24	0	7
20	1	41	176	80	23.9	3	567	141	1	1	1	1	2.3	3.6	3.2	0.2	0.2	0.1	0	0	0	1.2	2.2	1.8	32	1	7
21	2	68	156	78	22.6	3	456	183	1	1	1	1	2.5	3.5	3.3	0.1	0.2	0.1	0	0	0	1.2	2	2	26	0	7
22	1	43	172	84	23.6	3	16	95	1	0	1	1	1.8	2	2	0	0.1	0	0.2	0	0	1.4	2.2	2	22	1	5
23	1	41	175	50	21.2	1	5	28	0	0	0	0	1	2.5	2.2	0	0.1	0	0	0	0	1.2	2	1.8	22	0	6
24	1	45	167	74	17.9	1	23478	92	0	1	0	0	1.6	3.4	3.6	0.1	0.1	0	0	0	0	1.5	3.5	3.2	32	1	7
25	2	58	160	80	22.4	3	4567	152	1	1	1	1	1.1	2.8	2.9	0.1	0.1	0	0	0	0	1.4	1.8	1.6	24	0	4
Remark Sex:1 = Male; 2 = Fmale
ENHACEMENT, VASCULAR INVASION, BILEDUCT DIALATION,NECOROSIS:0 = NO; 1= YES
IC = iodine concentration, AP = arterial phase, PVP = portal venous phase, DP = delayed phase
TYPE: 1 = Solid type; 2 = Pseudocystic type; 3 = Mixed type.
